# Supplementary material for: An Integrated Meta-QTL and Transcriptome Analysis Provides Candidate Genes Associated with Drought Tolerance in Rice Seedlings
Source: Plants (Basel). 2025 Nov 29;14(23):3645. doi: 10.3390/plants14233645 (PMC12693912; doi:10.3390/plants14233645)
Supplement: Supplementary file 1 [file plants-14-03645-s001.zip › Supplementary Table S1.xlsx]

## Sheet: Sheet1
Table S1: No. of SNPs Overlapping within MQTL
GWAS Ref.	Panel Size	Trait	Marker	SNP peak positions (bp)	Start	End	Chr	The corresponding meta-QTL
QTL mapping and analysis for drought tolerance in rice by genome-wide association study	120	housand-grain weight(TGW)	GPSOS0981	29489095			2	MQTL_2.6
		effective panicles number(EPN)	GPSOS2698	10377542			6	MQTL_6.5
Genome-Wide Association Analysis Reveals the Gene Loci of Yield Traits under Drought Stress at the Rice Reproductive Stage	305	grain yield per plant(GYP)		27772039			3	MQTL_3.4
		panicle number per plant(PNP)		24881480			11	MQTL_11.6
Genome‑wide association study on root traits under non‑stress and osmotic stress conditions to improve drought tolerance in rice (Oryza sativa Lin.)	162	Total root length under osmotic stress treatment (cm)(TRLS)	S1_274110	31945969			1	MQTL_1.6
		Total root length under osmotic stress treatment (cm)(TRLS)	S1_297104	20677749			5	MQTL_5.4
		Total root length under osmotic stress treatment (cm)(TRLS)	S1_312960	21712052			10	MQTL_10.1
		Area of root surfaceunder osmotic stress treatment (cm5)(ARSS)	S1_296540	17362415			5	MQTL_5.3
		Area of root surfaceunder osmotic stress treatment (cm6)(ARSS)	S1_307743	10155621			8	MQTL_8.3
Comparative genome-wide association studies for plant production traits under drought in diverse rice (Oryza sativa L.) lines using SNP and SSR markers	17	Spikelet fertility (%)	TBG111995	29580273			2	MQTL_2.6
		No. of grains/panicle	TBG211863	28956555			4	MQTL_4.6
		No. of tillers	TBGU283441	9598156			6	MQTL_6.4
		Days to 50% flowering	TBGU325164	18865445			7	MQTL_7.3
		No. of chaffs/panicle	TBG334303	27456467			7	MQTL_7.6
		No. of grains/panicle	TBGU414867	21938337			10	MQTL_10.1
		Days to 50% flowering	TBG432787	17273065			11	MQTL_11.2
Genome-Wide Association Study for Yield and Yield Related Traits under Reproductive Stage Drought in a Diverse indica-aus Rice Panel	245	grain yield(GY）		3650000	S5_04502747	S5_04505637	5	MQTL_5.2
		grain yield(GY）		5205000	S5_24708194	S5_29913640	5	MQTL_5.2
Genome-wide association reveals novel genomic loci controlling rice grain yield and its component traits under water-deficit stress during the reproductive stage	296	(mean grain yield		6934188			3	MQTL_3.2
		(mean grain yield		16038003			10	MQTL_10.3
								MQTL_10.4
		(mean grain yield		23005301			11	MQTL_11.6
The Identification of Drought Tolerance Candidate Genes in Oryza sativa L. ssp. Japonica Seedlings through Genome-Wide Association Study and Linkage Mapping	295	leaf rolling scale (LRS）	Chr1_10152936	10152936			1	MQTL_1.2
			Chr4_32975130	32975130			4	MQTL_4.6
								MQTL_4.8
								MQTL_4.9
			Chr7_15152008	15152008			7	MQTL_7.1
								MQTL_7.3
								MQTL_7.5
			Chr8_11324046	11324046			8	MQTL_8.3
