# Supplementary material for: An Integrated Meta-QTL and Transcriptome Analysis Provides Candidate Genes Associated with Drought Tolerance in Rice Seedlings
Source: Plants (Basel). 2025 Nov 29;14(23):3645. doi: 10.3390/plants14233645 (PMC12693912; doi:10.3390/plants14233645)
Supplement: Supplementary file 1 [file plants-14-03645-s001.zip › Supplementary Table S2.xlsx]

## Sheet: Sheet1
Table S1: Primer sequence of qRT-PCR
Gene ID	F primer	R primer
Os06g0347100	TTCTGCCGACTGGGAAAAG	CCACCCTCCTGGAACCTACA
Os03g0223301	CTGGCATTGACCCCTCGTA	TGATGAACACCCGTTGTAGCA
Os10g0428200	CCTCAACTGGCGTGAACAAG	GCACGCAACTGAGAAGTAACAA
Os03g0760800	GCTTGCTTGGAGTCTAGGACC	GGAAACTTGGAGGGAAGAGGA
Os04g0665600	GGGTTCCAGTCCAAAATAAGC	GCCAACTACACGGGCAAAA
Os11g0545000	TTGCTGCTGCTTGAGACACC	ACCGAACATCGCCCAAAT
